# Supplementary material for: mRNA-based tuberculosis vaccines BNT164a1 and BNT164b1 are immunogenic, well tolerated and efficacious in rodent models
Source: Nat Immunol. 2026 Jun 12;27(8):1653–65. doi: 10.1038/s41590-026-02545-z (PMC13414557; doi:10.1038/s41590-026-02545-z)
Supplement: Supplementary file 4 — DNA sequences encoding the BNT164a1 and BNT164b1 fusion antigen-encoding RNAs. [file 41590_2026_2545_MOESM4_ESM.xlsx]

## Sheet: Sheet1
Supplementary Data Table 1
DNA sequences encoding the BNT164a1 and BNT164b1 fusion antigen-encoding RNA´s
Ag85A-Hrp1
atgagagtgatggcccccagaaccctgatcctgctgctgtctggcgccctggccctgacagagacatgggccggaagcggagccttcagcagacctggactgcctgtggaatacctgcaggtgcccagccccagcatgggcagagacatcaaagtgcagttccagtctggaggagccaactctcctgccctgtacctgctggatggcctgagagcccaggatgatttctctggctgggacatcaacacccctgcctttgaatggtatgatcagtctggactgtctgtggtgatgcctgtgggaggacagagcagcttctactctgattggtaccagcctgcctgtggaaaagccggatgccagacctacaaatgggaaaccttcctgacctctgaactg…
ESAT-6-RpfD
Atgagagtgatggcccccagaaccctgatcctgctgctgtctggcgccctggccctgacagagacatgggccggaagcacagaacagcagtggaactttgctggcattgaagctgctgcttctgccattcagggcaatgtgaccagcattcacagcctgctggatgaaggcaagcagagcctgaccaagctggctgctgcttggggaggatctggatctgaggcttaccagggagtgcagcagaaatgggatgccacagccacagaactgaacaatgccctgcagaacctggccagaaccatctctgaagccggccaggccatggccagcacagaaggcaatgtgacaggcatgtttgccacacctggactgctgacaacagccggagccggaagaccc…
RpfA-HbhA
atgagagtgatggcccccagaaccctgatcctgctgctgtctggcgccctggccctgacagagacatgggccggaagctctggaagacacagaaaacccaccaccagcaatgtgtctgtggccaaaattgccttcacaggagccgtgctgggaggaggaggaattgccatggccgcccaggccacagccgccacagatggagaatgggatcaggtggccagatgtgaatctggaggaaactggagcatcaacacaggaaatggatacctgggaggactgcagttcacccagagcacctgggccgcccatggaggaggagaatttgccccttctgcccagctggccagcagagaacagcagattgccgtgggagaaagagtgctggccacccagggcaga…
M72-VapB47
atgagagtgatggcccccagaaccctgatcctgctgctgtctggcgccctggccctgacagagacatgggccggaagcacagccgcctctgacaacttccagctgtctcagggaggacagggattcgccatccccatcggacaggccatggccatcgccggacagatcagatctggaggaggatctcccacagtgcacattggacccacagccttcctgggactgggagtggtggacaacaatggaaatggagccagagtgcagagagtggtgggatctgcccctgccgccagcctgggaatcagcacaggagatgtgatcacagccgtggatggagcccccatcaactctgccacagccatggccgatgccctgaatggacaccaccctggagatgtg…
